# Supplementary material for: Effects of Simulated Microgravity on the Physiology of Stenotrophomonas maltophilia and Multiomic Analysis
Source: Front Microbiol. 2021 Aug 27;12:701265. doi: 10.3389/fmicb.2021.701265 (PMC8429793; doi:10.3389/fmicb.2021.701265)
Supplement: Supplementary file 1 [file Data_Sheet_1.ZIP]

Archive with 8 entries (8 files):
- CLSM.pzfx
- colony forming unit assay.pzfx
- growth curve.pzfx
- Network property table.xlsx
- PPI network diagram of associated data.jpg
- Quantitative analysis of biofilm formation.pzfx
- Software version and source.xlsx
- Swimming.xlsx
