# Supplementary material for: Effects of Simulated Microgravity on the Physiology of Stenotrophomonas maltophilia and Multiomic Analysis
Source: Front Microbiol. 2021 Aug 27;12:701265. doi: 10.3389/fmicb.2021.701265 (PMC8429793; doi:10.3389/fmicb.2021.701265)
Supplement: Supplementary file 1 [file Data_Sheet_1.ZIP › Network property table.xlsx]

## Sheet: 网络属性表
Num_of_nodes	Num_of_edges	Average_node_degree	Average_path_length	Average_cluster_coefficient	Transitivity
21	75	7.1429	1.6479	0.8296	0.783
