# Supplementary material for: Effects of Simulated Microgravity on the Physiology of Stenotrophomonas maltophilia and Multiomic Analysis
Source: Front Microbiol. 2021 Aug 27;12:701265. doi: 10.3389/fmicb.2021.701265 (PMC8429793; doi:10.3389/fmicb.2021.701265)
Supplement: Supplementary file 1 [file Data_Sheet_1.ZIP › Software version and source.xlsx]

## Sheet: software
Soft/Database	Version	Source													Analysis
SeqPrep	--	https://github.com/jstjohn/SeqPrep													测序数据质控-去接头
Sickle	Version 1.33	https://github.com/najoshi/sickle													测序数据质控-质量剪切
BLAST+	Version 2.9.0	ftp://ftp.ncbi.nlm.nih.gov/blast/executables/blast+/2.9.0/													多类数据库注释比较分析等
Bowtie2	Version 2.3.5	https://sourceforge.net/projects/bowtie-bio/files/bowtie2/2.3.5.1													序列比对
Diamond	Version 0.9.24	https://github.com/bbuchfink/diamond													多类数据库注释比较分析等
Rockhopper	--	https://github.com/MachineryScience/Rockhopper													sRNA分析与基因结构分析
RNAfold	version 2.4.14	http://rna.tbi.univie.ac.at/													sRNA二级结构预测
RNAplex	Version 2.4.14	http://rna.tbi.univie.ac.at/													sRNA靶基因预测
RNAhybrid	Version 2.1.2	https://bibiserv.cebitec.uni-bielefeld.de/applications/rnahybrid/resources/downloads/RNAhybrid-2.1.2.tar.gz													sRNA靶基因预测
HMMER	Version 3.2.1	ftp://selab.janelia.org/pub/software/hmmer3/3.0/hmmer-3.0.tar.gz													功能注释
kallisto	Version 0.46.0	https://pachterlab.github.io/kallisto/download													表达量分析
samtools	Version 1.6	https://github.com/samtools/samtools.git?													SNP/Indel分析
Salmon	Version 0.14.1	https://github.com/COMBINE-lab/salmon													表达量分析
DESeq2	Version 1.24.0	http://bioconductor.org/packages/stats/bioc/DESeq2/													表达量差异分析
RSEM	Version 1.3.1	http://deweylab.biostat.wisc.edu/rsem/													表达量分析
DESeq	Version 1.38.0	http://bioconductor.org/packages/stats/bioc/DESeq/													表达量差异分析
edgeR	Version 3.24.3	http://bioconductor.org/packages/stats/bioc/edgeR/													表达量差异分析
KEGG database	Version 2017.08	http://www.genome.jp/kegg/													参考基因组注释
eggNOG database	Version 5.0	http://eggnogdb.embl.de/#/app/home													参考基因组注释
Swiss-prot database	Version 2019.7.1	ftp://ftp.uniprot.org/pub/databases/uniprot/current_release/knowledgebase/complete/uniprot_sprot.fasta.gz													参考基因组注释
Pfam database	Version v32.0	http://pfam.xfam.org/													参考基因组注释
Rfam database	Version Rfam v12.3	http://rfam.janelia.org/													sRNA注释
NR database	Version 2019.6.26	ftp://ftp.ncbi.nlm.nih.gov/blast/db/													参考基因组注释
SIPHI database	Version 2017	http://newbio.cs.wisc.edu/sRNA/published_annotations/													sRNA注释
sRNATarBase database	Version 2017	http://ccb.bmi.ac.cn/srnatarbase/download.php													sRNA注释
sRNAMap database	Version 2017	http://srnamap.mbc.nctu.edu.tw/download.php													sRNA注释
