# Supplementary material for: Effects of Simulated Microgravity on the Physiology of Stenotrophomonas maltophilia and Multiomic Analysis
Source: Front Microbiol. 2021 Aug 27;12:701265. doi: 10.3389/fmicb.2021.701265 (PMC8429793; doi:10.3389/fmicb.2021.701265)
Supplement: Supplementary file 1 [file Data_Sheet_1.ZIP › Swimming.xlsx]

## Sheet: Sheet1
	Diameter（mm）				mean		SD
swimming
SMS	37.5	36.6	39.8		37.9667		1.34743
SMN	23.5	22.3	21.9		22.5667		0.679869
SMO	23.5	20.8	21.6		21.9667		1.13235
